# Supplementary material for: Fungal co-expression network analyses identify pathogen gene modules associated with host insect invasion
Source: Microbiol Spectr. 2023 Sep 1;11(5):e01809-23. doi: 10.1128/spectrum.01809-23 (PMC10581046; doi:10.1128/spectrum.01809-23)
Supplement: Supplemental Tables — Tables S1 to S8. [file spectrum.01809-23-s0002.xlsx]

## Sheet: Table S1
Table S1 Collected RNA-seq Sample classification
Samples	SRA_acc.*1	B. bassian strain	Growth condition	Cell type	Life cycle	Annotation	PMID*2	Abbreviates
CP1	SRR3036777	GXsk1011	silkworm cuticle	cuticle penetration	Infection	Transcriptional profiling of Beauveria bassiana strain GXsk1011 grown on cuticle extracts of the silkworm (Bombyx mori L.)	28359865
CP2	SRR3037970	CQsk1209	silkworm cuticle	cuticle penetration	Infection	Transcriptional profiling of Beauveria bassiana strain CQsk1209 grown on the cuticle extracts of silkworm (Bombyx mori L.)	28359865
CP3	SRR3043095	GXtr1009	silkworm cuticle	cuticle penetration	Infection	Transcriptional profiling of Beauveria bassiana strain GXtr1009 grown on the cuticle extracts of silkworm (Bombyx mori L.)	28359865
CP4	SRR3043073	GXsk1011	Helicoverpa armigera cuticle	cuticle penetration	Infection	Transcriptional profiling of Beauveria bassiana strain GXsk1011 grown on the cuticle extracts of cotton bollworm (Helicoverpa armigera)	28359865
CP5	SRR3043097	GXsk1011	greenish-brown hawk moth cuticle	cuticle penetration	Infection	Transcriptional profiling of Beauveria bassiana strain GXsk1011 grown on the cuticle extracts of greenish-brown hawk moth (Clanis bilineata) larva	28359865
HB1	SRR11218244	ARSEF_2860	G. mellonella injection	hyphal bodies	Infection	72 hpi post injection	33017218	G. mellonella Hemocytes, INT3d, rep1
HB2	SRR11218245	ARSEF_2860	G. mellonella injection	hyphal bodies	Infection	72 hpi post injection	33017218	G. mellonella Hemocytes, INT3d, rep2
HB3	SRR5378437	ARSEF_2860	G. mellonella injection	hyphal bodies	Infection	mixed sample of B. bassiana hyphal bodies and host cells	28730600	BbHB_R1	G. mellonella
HB4	SRR5378438	ARSEF_2860	G. mellonella injection	hyphal bodies	Infection	mixed sample of B. bassiana hyphal bodies and host cells	28730600	BbHB_R2	G. mellonella
HB5	WT_HB	CGMCC 7.34	G. mellonella injection	hyphal bodies	Infection	48 hpi post injection	This study	Hyphal bodies
HB6	SRR5453677	ARSEF_2860	G. mellonella injection	hyphal bodies	Infection	48 hpi post injection	35781725	Hyphal bodies
HB7	SRR5453678	ARSEF_2860	G. mellonella injection	hyphal bodies	Infection	72 hpi post injection	35781725	Hyphal bodies
LH1	SRR21047361	CGMCC 7.34	1/4 SDY	mycelia	Saprophytic	normal RNA-Seq of WT mycelia collected from 1/4 SDY broth incubated for 3 days		WT_C
LH2	WT_SDB	CGMCC 7.34	SDB	mycelia	Saprophytic	SDB broth (SDA without agar); incubated at 25 °C for 3 day.	This study
LH3	SRR1057277	ARSEF_2860	CZB_GLU	mycelia	Saprophytic	GSM1296393: WTGLU-R1; Beauveria bassiana; RNA-Seq	25016341
LH4	SRR1057278	ARSEF_2860	CZB_GLU	mycelia	Saprophytic	GSM1296394: WTGLU-R2; Beauveria bassiana; RNA-Seq	25016341
LH5	SRR1057282	ARSEF_2860	CZB_TRE	mycelia	Saprophytic	GSM1296398: WTTRE-R2; Beauveria bassiana; RNA-Seq	25016341
LH6	SRR1057281	ARSEF_2860	CZB_TRE	mycelia	Saprophytic	GSM1296397: WTTRE-R1; Beauveria bassiana; RNA-Seq	25016341
LH7	SRR3043102	CGMCC 7.34	SDB	mycelia	Saprophytic	Transcriptional profiling of Beauveria bassiana strain GXsk1011 grown on the synthetic medium	28359865
LH8	SRR1045960	CGMCC 7.34	SDB	mycelia	Saprophytic	A filamentous fungal-specific transmembrane protein, Bbtmp1, negatively controls oxidative and osmotic stress responses, and insecticidal activity of the insect fungal pathogen Beauveria bassiana	25403093
LH9	SRR14924233	ARSEF_2860	GB	mycelia	Saprophytic	GB Broth incubation for 6 h at 25°C	34319134	WT-CTH-rep1
LH10	SRR14924234	ARSEF_2860	GB	mycelia	Saprophytic	GB Broth incubation for 6 h at 25°C	34319134	WT-CTH-rep2
LH11	SRR14924235	ARSEF_2860	GB	mycelia	Saprophytic	GB Broth incubation for 6 h at 25°C	34319134	WT-CTH-rep3
LH12	SRR14924239	ARSEF_2860	NLB	mycelia	Saprophytic	blastospores	34319134	WT-BTB-rep1	(4% glucose, 0.4% NH4NO3, 0.3% KH2PO4 and 0.3% MgSO4)
LH13	SRR14924240	ARSEF_2860	NLB	mycelia	Saprophytic	blastospores	34319134	WT-BTB-rep2	(4% glucose, 0.4% NH4NO3, 0.3% KH2PO4 and 0.3% MgSO4)
LH14	SRR14924241	ARSEF_2860	NLB	mycelia	Saprophytic	blastospores	34319134	WT-BTB-rep3	(4% glucose, 0.4% NH4NO3, 0.3% KH2PO4 and 0.3% MgSO4)
LH15	SRR16117349	ARSEF_2860	GB	mycelia	Saprophytic	germination media (GM)	33686455	WT-3	25°C for 13 h
LH16	SRR16117350	ARSEF_2860	GB	mycelia	Saprophytic	germination media (GM)	33686455	WT-2	25°C for 13 h
LH17	SRR16117351	ARSEF_2860	GB	mycelia	Saprophytic	germination media (GM)	33686455	WT-1	25°C for 13 h
LH18	SRR9822283	ARSEF_2860	SDB	mycelia	Saprophytic	SDB broth (SDA without agar); incubated at 25 °C for 3 day.	31743555	WTLH_R1
LH19	SRR9822284	ARSEF_2860	SDB	mycelia	Saprophytic	SDB broth (SDA without agar); incubated at 25 °C for 3 day.	31743555	WTLH_R2
LH20	WT_CK	CGMCC 7.34	SDB	mycelia	Saprophytic	SDB broth (SDA without agar); incubated at 25 °C for 3 day.	This study
AH1	SRR10582852	ARSEF_2860	SDA	hyphae	Saprophytic	mycelia cultured on SDAY plates for 3 days at 25°C	33051379	WTAM, rep1
AH2	SRR10582853	ARSEF_2860	SDA	hyphae	Saprophytic	mycelia cultured on SDAY plates for 3 days at 25°C	33051379	WTAM, rep2
AH3	SRR10582854	ARSEF_2860	SDA	hyphae	Saprophytic	mycelia cultured on SDAY plates for 3 days at 25°C	33051379	WTAM, rep3
AH4	SRR11806499	ARSEF_2860	CDA	hyphae	Saprophytic	CZA plates incubated for 5 d under optimal conditions	33512422	WTCDA_rep1
AH5	SRR11806500	ARSEF_2860	CDA	hyphae	Saprophytic	CZA plates incubated for 5 d under optimal conditions	33512422	WTCDA_rep2
AH6	SRR11806501	ARSEF_2860	CDA	hyphae	Saprophytic	CZA plates incubated for 5 d under optimal conditions	33512422	WTCDA_rep3
AH7	SRR11806502	ARSEF_2860	SDA	hyphae	Saprophytic	SDAY plates incubated for 5 d under optimal conditions	33512422	WTSDAY_rep1
AH8	SRR11806503	ARSEF_2860	SDA	hyphae	Saprophytic	SDAY plates incubated for 5 d under optimal conditions	33512422	WTSDAY_rep2
AH9	SRR12742939	ARSEF_2860	SDA	hyphae	Saprophytic	SDAY 3-day-old hyphal cultures	33758028	WT-1
AH10	SRR12742940	ARSEF_2860	SDA	hyphae	Saprophytic	SDAY 3-day-old hyphal cultures	33758028	WT-2
AH11	SRR12742941	ARSEF_2860	SDA	hyphae	Saprophytic	SDAY 3-day-old hyphal cultures	33758028	WT-3
AH12	SRR13348908	ARSEF_2860	SDA	hyphae	Saprophytic	SDAY 3-day-old hyphal cultures	33955325	WT-1
AH13	SRR13348909	ARSEF_2860	SDA	hyphae	Saprophytic	SDAY 3-day-old hyphal cultures	33955325	WT-2
AH14	SRR13348910	ARSEF_2860	SDA	hyphae	Saprophytic	SDAY 3-day-old hyphal cultures	33955325	WT-3
AH15	SRR14924236	ARSEF_2860	SDA	hyphae	Saprophytic	plated on SDAY medium and cultured at 25°C for 6 days	34319134	WT-HTC-rep1
AH16	SRR14924237	ARSEF_2860	SDA	hyphae	Saprophytic	plated on SDAY medium and cultured at 25°C for 6 days	34319134	WT-HTC-rep2
AH17	SRR14924238	ARSEF_2860	SDA	hyphae	Saprophytic	plated on SDAY medium and cultured at 25°C for 6 days	34319134	WT-HTC-rep3
AH18	SRR15043381	ARSEF_2860	SDA	hyphae	Saprophytic	WT and ΔBbTdp1 strains were cultured for 6 days on SDAY plates	34378960	WT-rep1
AH19	SRR15043382	ARSEF_2860	SDA	hyphae	Saprophytic	WT and ΔBbTdp1 strains were cultured for 6 days on SDAY plates	34378960	WT-rep2
AH20	SRR15043383	ARSEF_2860	SDA	hyphae	Saprophytic	WT and ΔBbTdp1 strains were cultured for 6 days on SDAY plates	34378960	WT-rep3
AH21	SRR15242228	ARSEF_2860	CZA-chitin	hyphae	Saprophytic	5 days of incubation on CZA-chitin media at 25 °C	35278517	WT-rep1
AH22	SRR15242229	ARSEF_2860	CZA-chitin	hyphae	Saprophytic	5 days of incubation on CZA-chitin media at 25 °C	35278517	WT-rep2
AH23	SRR15242230	ARSEF_2860	CZA-chitin	hyphae	Saprophytic	5 days of incubation on CZA-chitin media at 25 °C	35278517	WT-rep3
AH24	SRR16115041	ARSEF_2860	SDA	hyphae	Saprophytic	three 3-day-old cultures of WT strains incubated on cellophane-overlaid SDAY	34829184	WT3
AH25	SRR16115042	ARSEF_2860	SDA	hyphae	Saprophytic	three 3-day-old cultures of WT strains incubated on cellophane-overlaid SDAY	34829184	WT2
AH26	SRR16115043	ARSEF_2860	SDA	hyphae	Saprophytic	three 3-day-old cultures of WT strains incubated on cellophane-overlaid SDAY	34829184	WT1
AH27	SRR17439819	ARSEF_2860	SDA	hyphae	Saprophytic	3-day-old SDAY cultures	35862810	wild-type strain 3
AH28	SRR17439820	ARSEF_2860	SDA	hyphae	Saprophytic	3-day-old SDAY cultures	35862810	wild-type strain 2
AH29	SRR17439821	ARSEF_2860	SDA	hyphae	Saprophytic	3-day-old SDAY cultures	35862810	wild-type strain 1
AH30	SRR7405370	ARSEF_2860	SDA	hyphae	Saprophytic	SDA plates	30116891	WT_SDA replicate 1
AH31	SRR7405371	ARSEF_2860	SDA	hyphae	Saprophytic	SDA plates	30116891	WT_SDA replicate 2
AH32	SRR9203275	ARSEF_2860	SDA	hyphae	Saprophytic	SDAY plates	32317391	WT_1
AH33	SRR9203276	ARSEF_2860	SDA	hyphae	Saprophytic	SDAY plates	32317391	WT_2
AH34	SRR9203277	ARSEF_2860	SDA	hyphae	Saprophytic	SDAY plates	32317391	WT_3
AH35	SRR9208974	ARSEF_2860	SDA	hyphae	Saprophytic	WT grown on SDA plates	32691932	WT [WT_R1]
AH36	SRR9208975	ARSEF_2860	SDA	hyphae	Saprophytic	WT grown on SDA plates	32691932	WT [WT_R2]
AH37	SRR9822279	ARSEF_2860	SDA	hyphae	Saprophytic	SDAY plates	31743555	WTAH_R1
AH38	SRR9822280	ARSEF_2860	SDA	hyphae	Saprophytic	SDAY plates	31743555	WTAH_R2
AH39	SRR3105334	ARSEF_2860	SDA	hyphae	Saprophytic	quarter-strength SDA at 6 days	29888850
AH40	SRR1534388	ARSEF_2860	SDA	hyphae	Saprophytic	GSM1463414: WT_SDA; Beauveria bassiana ARSEF 2860; RNA-Seq	25417093
AH41	SRR1023677	ARSEF_2860	SDA	hyphae	Saprophytic	2 days SDAY cultures of wild type	24612420
AH42	SRR14055881	ARSEF_2860	SDA	hyphae	Saprophytic	Sabouraud dextrose broth (100 ml in 250 ml flask) and inocubated at 25 C and 200 rpm for seven days	34903054	2860-3
AH43	SRR14055882	ARSEF_2860	SDA	hyphae	Saprophytic	Sabouraud dextrose broth (100 ml in 250 ml flask) and inocubated at 25 C and 200 rpm for seven days	34903054	2860-2
AH44	SRR14055883	ARSEF_2860	SDA	hyphae	Saprophytic	Sabouraud dextrose broth (100 ml in 250 ml flask) and inocubated at 25 C and 200 rpm for seven days	34903054	2860-1
*1, Accession numbers in NCBI SRA database,except those collected by this study.
*2, Publication PubMed accession for NCBI collected RNA-seq datasets.

## Sheet: Table S2
Table S2. Oligonucleotides used in this study
Paired primers	Sequence (5'–3')*	Remarks
RT-PCR and real-time RT-PCR
BBA_06328_RTF	GAACAGTTCCGCGCTCATTCAG	real-time PCR analysis of BBA_06328
BBA_06328_RTR	CCATGCACCAAACGCAATGTCG
BBA_06808_RTF	AAAGAAGAGCTAGCTGCCCAACG	real-time PCR analysis of BBA_06808
BBA_06808_RTR	TGCTCTGGCTGTCTTGCAGTTG
BBA_07498_RTF	TTGGCCTTGGCTACATCAAGCG	real-time PCR analysis of BBA_07498
BBA_07498_RTR	TCGCGGGAAATGGTGATTTCGG
BBA_05046_RTF	AGCAGCAGGTGGAGTTTGTCAAG	real-time PCR analysis of BBA_05046
BBA_05046_RTR	TCCTGCTCTTTCGTCACGTTCC
BBA_02121_RTF	AGAAGCAAAGGCAGCGACCAAG	real-time PCR analysis of BBA_02121
BBA_02121_RTR	TCTTGAGGCTTTCCTCAGTGTCG
BBA_06201_RTF	CATGTTGCGCCTGCTCATGTTG	real-time PCR analysis of BBA_06201
BBA_06201_RTR	GCAATCGTGCCACAACTTTCCG
BBA_09872_RTF	AGGTTGCGCAGAGGATGTCAAAG	real-time PCR analysis of BBA_09872
BBA_09872_RTR	GTTTCGTTTCGGCAGGTTGTGC
BBA_05827_RTF	CGCGATTTGGACCGGTACTTTC	real-time PCR analysis of BBA_05827
BBA_05827_RTR	TGGCGTAGATGGCATCAATGGG
BBA_06996_RTF	TCCATTGCTTTGGCCTTGTCCTC	real-time PCR analysis of BBA_06996
BBA_06996_RTR	TCGGCAGGGTACACAATCTTGC
BBA_08179_RTF	AAACAACGTTCGTGGGCCAGTC	real-time PCR analysis of BBA_08179
BBA_08179_RTR	TGTCGACGAGATTGAGCTTGCG
actin-F	TTGGTGCGAAACTTCAGCGTCTAGTC	RT-PCR analysis of actin
actin-R	TCCAGCAAATGTGGATCTCCAAGCAG

## Sheet: Table S3
Table S3 Enriched genes in module CP-Up
Gene_ID	Subcell*1	Sce_Homo*2	PHI-BASE*3	Prot_name*4
BBA_03221	Nucleus	CAR1	reduced_virulence__unaffected_pathogenicity	Arginase (EC 3.5.3.1)
BBA_03753	Cytoplasm	GDH2	reduced_virulence__unaffected_pathogenicity	NAD-specific glutamate dehydrogenase (EC 1.4.1.2)
BBA_01687	Cytoplasm	LEU1	loss_of_pathogenicity	3-isopropylmalate dehydratase (EC 4.2.1.33) (Alpha-IPM isomerase) (Isopropylmalate isomerase)
BBA_01707	Cytoplasm	MET13	loss_of_pathogenicity	Methylenetetrahydrofolate reductase (EC 1.5.1.20)
BBA_09388	Nucleus	MET6	loss_of_pathogenicity	5-methyltetrahydropteroyltriglutamate--homocysteine S-methyltransferase (EC 2.1.1.14)
BBA_06037	Mitochondrion	NIT3		Carbon-nitrogen hydrolase
BBA_01903	Nucleus	SAH1		Adenosylhomocysteinase (EC 3.3.1.1)
BBA_03048	Peroxisome	SNO2	reduced_virulence	Glutaminase (EC 3.5.1.2)
BBA_03937	Cytoplasm	THI13		4-amino-5-hydroxymethyl-2-methylpyrimidine phosphate synthase (HMP-P synthase) (Hydroxymethylpyrimidine phosphate synthase)
BBA_04964	Peroxisome	THI4		Thiamine thiazole synthase (Thiazole biosynthetic enzyme) (EC 2.4.2.60)
BBA_07015	Mitochondrion	UGA1	unaffected_pathogenicity__reduced_virulence	4-aminobutyrate aminotransferase (EC 2.6.1.19) (GABA aminotransferase) (Gamma-amino-N-butyrate transaminase)
BBA_00330	Mitochondrion	UGA2	reduced_virulence	Succinate-semialdehyde dehydrogenase (EC 1.2.1.16)
BBA_05890	Cytoplasm		unaffected_pathogenicity	Branched-chain-amino-acid aminotransferase (EC 2.6.1.42)
BBA_01332	Nucleus			Amidase (EC 3.5.1.4)
BBA_01609	Nucleus		reduced_virulence	Aminotransferase class I and II
BBA_01047	Lysosome/Vacuole			Cystinosin, putative
BBA_00020	Nucleus			Glycerate dehydrogenase
BBA_03109	Nucleus		increased_virulence_(hypervirulence)__reduced_virulence	Homogentisate 1,2-dioxygenase (EC 1.13.11.5)
BBA_09730	Mitochondrion		unaffected_pathogenicity	Methylmalonate-semialdehyde dehydrogenase (CoA acylating) (EC 1.2.1.27)
BBA_00244	Peroxisome			BOUP1-like protein
BBA_06627	Nucleus			Dihydrodipicolinate synthase
BBA_07785	Peroxisome		unaffected_pathogenicity	Fumarylacetoacetate hydrolase family protein
BBA_09225	Nucleus			Indoleamine 2,3-dioxygenase family protein
BBA_09786	Cytoplasm|Nucleus			Nitrilotriacetate monooxygenase component B
BBA_03689	Mitochondrion			Proton-translocating NAD(P)(+) transhydrogenase (EC 7.1.1.1)
BBA_04613	Endoplasmic reticulum			Pyridoxamine phosphate oxidase
BBA_05043	Nucleus		unaffected_pathogenicity__chemistry_target:_sensitivity_to_chemical	Taurine catabolism dioxygenase TauD
BBA_08551	Peroxisome		reduced_virulence	4-hydroxyphenylpyruvate dioxygenase
BBA_01147	Nucleus			Acyl-CoA N-acyltransferase
BBA_03117	Nucleus			Acyl-CoA N-acyltransferase
BBA_05148	Cytoplasm			Acyl-CoA N-acyltransferase
BBA_05345	Cytoplasm			Acyl-CoA N-acyltransferase
BBA_04931	Nucleus			Acyl-CoA N-acyltransferase
BBA_06188	Cytoplasm			GCN5-related N-acetyltransferase
BBA_04766	Nucleus|Endoplasmic reticulum			GNAT family acetyltransferase, putative
BBA_05632	Cytoplasm	0	reduced_virulence	Phosphotransferase (EC 2.7.1.-)
BBA_04466	Cytoplasm	FBP26	reduced_virulence	6-phosphofructo-2-kinase
BBA_04078	Nucleus	ADO1		Adenosine kinase (EC 2.7.1.20)
BBA_02803	Cytoplasm		unaffected_pathogenicity	Fumarylacetoacetase (EC 3.7.1.2) (Fumarylacetoacetate hydrolase)
BBA_03585	Cytoplasm			UDP-glucoronosyl and UDP-glucosyl transferase family protein
BBA_05943	Cytoplasm	DFR1		Dihydrofolate reductase (EC 1.5.1.3)
BBA_01243	Cytoplasm	GCY1	unaffected_pathogenicity	D-galacturonic acid reductase
BBA_07519	Extracellular		reduced_virulence	Glucose sorbosone dehydrogenase
BBA_03644	Extracellular		reduced_virulence	Glycosyl hydrolase
BBA_03167	Extracellular			Glycosyl hydrolase 53 domain-containing protein
BBA_01835	Peroxisome	DAL3		Ureidoglycolate hydrolase
BBA_00047	Extracellular		unaffected_pathogenicity	Cel5b-like protein
BBA_05478	Extracellular			Cellulase, putative
BBA_07969	Extracellular		loss_of_pathogenicity	Cutinase (EC 3.1.1.74)
BBA_05088	Extracellular		increased_virulence_(hypervirulence)	Cutinase-like protein
BBA_06270	Extracellular		increased_virulence_(hypervirulence)__reduced_virulence	Endo-chitosanase (EC 3.2.1.132)
BBA_07476	Golgi apparatus		unaffected_pathogenicity	Ankyrin repeat protein
BBA_09426	Cytoplasm		unaffected_pathogenicity	Sex-determining protein fem-1
BBA_08017	Extracellular	SCW11	reduced_virulence	Beta-glucosidase
BBA_04710	Extracellular			Mmc protein
BBA_02352	Extracellular	SED1		Small secreted protein
BBA_05808	Extracellular			Cell wall protein
BBA_04059	Extracellular			GPI anchored serine-threonine rich protein
BBA_02996	Extracellular			Antigenic cell wall galactomannoprotein, putative
BBA_06352	Extracellular			Mannan endo-1,6-alpha-mannosidase (EC 3.2.1.101)
BBA_04122	Peroxisome		reduced_virulence	MAK1-like monooxygenase
BBA_00100	Cytoplasm|Nucleus			ABM domain-containing protein
BBA_00281	Extracellular			Cupin-like protein
BBA_05901	Cytoplasm			FAD binding domain containing protein
BBA_00452	Cytoplasm			FAD dependent oxidoreductase
BBA_01240	Endoplasmic reticulum			LysR family regulatory protein
BBA_00794	Mitochondrion			MPAB_Lcp_cat domain-containing protein
BBA_03841	Peroxisome	GRE3	unaffected_pathogenicity	NADP-dependent glycerol dehydrogenase
BBA_04505	Cytoplasm	0		Oxidoreductase family protein
BBA_06496	Extracellular		reduced_virulence	Penicillin-binding protein
BBA_09868	Nucleus			Phosphotransferase enzyme family protein
BBA_09758	Endoplasmic reticulum			Serum paraoxonase/arylesterase family protein
BBA_07250	Mitochondrion			MAPEG family protein
BBA_02139	Nucleus			Glutathione S-transferase
BBA_08298	Peroxisome			Maleylacetoacetate isomerase
BBA_03254	Cytoplasm			Glutathione S-transferase
BBA_00672	Nucleus			Putative glutathione S-transferase
BBA_05946	Peroxisome			Glutathione S-transferase kappa (EC 2.5.1.18)
BBA_04313	Cytoplasm			AhpC/Tsa family protein
BBA_03385	Peroxisome	PEX11B	unaffected_pathogenicity__reduced_virulence	AoPex11B-like protein
BBA_05689	Extracellular			Extracellular dioxygenase
BBA_08433	Extracellular		reduced_virulence__unaffected_pathogenicity	Quercetin 2,3-dioxygenase
BBA_02888	Extracellular			Major royal jelly protein
BBA_06877	Cytoplasm|Lysosome/Vacuole		unaffected_pathogenicity	Phospholipase (EC 3.1.4.4)
BBA_06698	Extracellular			Sphingomyelin phosphodiesterase
BBA_06333	Extracellular			Phospholipase A2
BBA_08812	Extracellular		reduced_virulence	Secreted lipase 1
BBA_01783	Extracellular		effector_(plant_avirulence_determinant)__reduced_virulence	Secretory lipase
BBA_01115	Cytoplasm			Epoxide hydrolase 1
BBA_01137	Cytoplasm		unaffected_pathogenicity	5-hydroxyisourate hydrolase (HIU hydrolase) (HIUHase) (EC 3.5.2.17)
BBA_02264	Endoplasmic reticulum			Arylacetamide deacetylase
BBA_06169	Peroxisome		reduced_virulence	Nonspecific lipid-transfer protein
BBA_07902	Endoplasmic reticulum	ERG3	unaffected_pathogenicity	Sterol desaturase
BBA_06869	Endoplasmic reticulum	ERG6	reduced_virulence	Sterol 24-C-methyltransferase (EC 2.1.1.41) (Delta(24)-sterol C-methyltransferase)
BBA_02387	Mitochondrion	PDH1		2-methylcitrate dehydratase
BBA_09264	Extracellular			AB hydrolase-1 domain-containing protein
BBA_00897	Mitochondrion			Alpha/beta hydrolase
BBA_04055	Lysosome/Vacuole			Alpha/beta hydrolase fold-1
BBA_08789	Extracellular			Phosphorylcholine phosphatase
BBA_03119	Mitochondrion		reduced_virulence	Acetyl-CoA acetyltransferase
BBA_01468	Mitochondrion		reduced_virulence	Acetyl-CoA acetyltransferase
BBA_01269	Mitochondrion			Coenzyme A transferase
BBA_02503	Mitochondrion		unaffected_pathogenicity	3-hydroxybutyryl-CoA dehydrogenase
BBA_09756	Peroxisome		reduced_virulence	Acyl-CoA dehydrogenase
BBA_03580	Cytoplasm			FkbM family methyltransferase
BBA_02913	Mitochondrion	TMT1		Methyltransferase domain-containing protein
BBA_04431	Mitochondrion	QCR9		Ubiquinol-cytochrome C reductase
BBA_00889	Extracellular		reduced_virulence	5'-nucleotidase domain-containing protein
BBA_08733	Nucleus	DAL2		Allantoicase (EC 3.5.3.4)
BBA_03144	Cytoplasm			Short chain dehydrogenase
BBA_09660	Cytoplasm		lethal	Short chain dehydrogenase/reductase family oxidoreductase
BBA_02281	Cytoplasm			Zn-dependent alcohol dehydrogenases (ISS)
BBA_09428	Cytoplasm			Mitochondrial intermediate peptidase (EC 3.4.24.59) (Octapeptidyl aminopeptidase)
BBA_01795	Peroxisome			Pyroglutamyl peptidase type I
BBA_01132	Cytoplasm	DUG1	reduced_virulence	Cytosolic non-specific dipeptidase
BBA_08469	Nucleus			Peptidase M20 domain-containing protein 2
BBA_04930	Nucleus		increased_virulence_(hypervirulence)	Aminopeptidase (EC 3.4.11.-)
BBA_02592	Extracellular		unaffected_pathogenicity__reduced_virulence	Eukaryotic aspartyl protease
BBA_00850	Extracellular		reduced_virulence	Carboxypeptidase (EC 3.4.16.-)
BBA_02482	Extracellular		reduced_virulence	Carboxypeptidase (EC 3.4.16.-)
BBA_03961	Extracellular		unaffected_pathogenicity	Endothiapepsin
BBA_07766	Extracellular		reduced_virulence	Endothiapepsin-like protein
BBA_02290	Extracellular	BAR1	reduced_virulence__unaffected_pathogenicity	Eukaryotic aspartyl protease
BBA_01963	Extracellular		unaffected_pathogenicity	Pepsin A1
BBA_00319	Extracellular		unaffected_pathogenicity	Peptidase S8
BBA_07845	Extracellular			Peptide hydrolase (EC 3.4.-.-)
BBA_07314	Extracellular		reduced_virulence	Probable dipeptidyl-aminopeptidase B (EC 3.4.14.5)
BBA_07559	Extracellular		reduced_virulence	Putative aspartate protease
BBA_08476	Extracellular			Serine carboxypeptidase S28
BBA_07743	Extracellular			Serine peptidase, putative
BBA_03211	Extracellular			Serine peptidase, putative
BBA_09153	Extracellular		reduced_virulence	Subtilisin-like serine protease PR1C
BBA_02605	Extracellular			Family S53 protease
BBA_02374	Extracellular		reduced_virulence	Metalloprotease-like protein
BBA_09160	Mitochondrion	0		Metallopeptidase family M24
BBA_04450	Cell membrane			Aspartic-type endopeptidase
BBA_00322	Extracellular		reduced_virulence	Metalloprotease-like protein
BBA_08809	Lysosome/Vacuole		reduced_virulence	Carboxypeptidase (EC 3.4.16.-)
BBA_01349	Extracellular			Peptidase family S58
BBA_00475	Cytoplasm	DCS1		mRNA decapping hydrolase, putative
BBA_06231	Nucleus		unaffected_pathogenicity	Helix-loop-helix DNA-binding domain-containing protein
BBA_07259	Nucleus		unaffected_pathogenicity	Myb-like DNA-binding domain-containing protein
BBA_06761	Nucleus	MET32	unaffected_pathogenicity	C2H2 finger domain protein
BBA_02505	Nucleus		reduced_virulence	Homeobox domain-containing protein
BBA_05559	Cytoplasm|Nucleus	0	unaffected_pathogenicity	Transcriptional regulator, putative
BBA_01486	Nucleus	THI2	unaffected_pathogenicity	C6 finger domain protein, putative
BBA_00740	Nucleus	UGA3	unaffected_pathogenicity	C6 transcription factor OefC
BBA_02591	Nucleus		unaffected_pathogenicity	C6 zinc finger domain protein
BBA_09506	Nucleus		unaffected_pathogenicity	Fungal specific transcription factor
BBA_09992	Nucleus	OAF3	unaffected_pathogenicity	Fungal specific transcription factor
BBA_04760	Nucleus		unaffected_pathogenicity	Putative Zn(II)2Cys6 transcription factor
BBA_06216	Nucleus		unaffected_pathogenicity	Putative Zn(II)2Cys6 transcription factor
BBA_04503	Nucleus		unaffected_pathogenicity	Zn(2)-C6 fungal-type domain-containing protein
BBA_03210	Nucleus			Uncharacterized protein
BBA_08470	Nucleus		unaffected_pathogenicity	C6 zinc finger domain protein
BBA_08853	Extracellular|Lysosome/Vacuole			Transcriptional regulator
BBA_07338	Nucleus		unaffected_pathogenicity	Tenellin polyketide synthase
BBA_03582	Cytoplasm		reduced_virulence	O-methyltransferase family protein
BBA_05815	Peroxisome			O-methyltransferase-like protein
BBA_06236	Mitochondrion	ECM31		3-methyl-2-oxobutanoate hydroxymethyltransferase (EC 2.1.2.11)
BBA_00607	Peroxisome	ALD2	reduced_virulence	Aldehyde dehydrogenase
BBA_01579	Mitochondrion		unaffected_pathogenicity	Dihydrolipoamide acetyltransferase component of pyruvate dehydrogenase complex (EC 2.3.1.-)
BBA_02336	Mitochondrion	FUM1		Fumarate hydratase (EC 4.2.1.2)
BBA_06393	Cytoplasm	MDH3	reduced_virulence	Malate dehydrogenase (EC 1.1.1.37)
BBA_04583	Nucleus	ALD5	reduced_virulence	Putative aldehyde dehydrogenase
BBA_05225	Endoplasmic reticulum			3-beta-hydroxysteroid-Delta(8), Delta(7)-isomerase
BBA_00318	Peroxisome		loss_of_pathogenicity	AMP-binding enzyme, putative
BBA_04150	Nucleus		reduced_virulence	Amine oxidase (EC 1.4.3.-)
BBA_08989	Cytoplasm		increased_virulence_(hypervirulence)__unaffected_pathogenicity	Short-chain dehydrogenase
BBA_04711	Peroxisome		reduced_virulence__unaffected_pathogenicity	AMP-binding enzyme
BBA_01515	Endoplasmic reticulum		reduced_virulence	Cytochrome P450 CYP548A5
BBA_00737	Cytoplasm			Dimethylaniline monooxygenase 3
BBA_07939	Cytoplasm		reduced_virulence	Flavin-binding monooxygenase, putative
BBA_01824	Nucleus		reduced_virulence	Siderophore esterase IroE
BBA_06358	Extracellular			Acid phosphatase
BBA_03403	Mitochondrion		reduced_virulence	Thioredoxin-like protein
BBA_09747	Peroxisome			Stress responsive A/B Barrel domain-containing protein
BBA_01910	Extracellular			Small secreted protein
BBA_08970	Extracellular			Small secreted protein
BBA_01136	Extracellular			Small secreted protein
BBA_09508	Extracellular		unaffected_pathogenicity	CAP domain-containing protein
BBA_00254	Extracellular			Small secreted protein
BBA_02063	Extracellular			Small secreted protein
BBA_05374	Extracellular			Small secreted protein
BBA_07600	Extracellular			Small secreted protein
BBA_07868	Extracellular			Small secreted protein
BBA_03440	Extracellular			Small secreted protein
BBA_03143	Nucleus	0		Leucine Rich Repeat domain-containing protein
BBA_01797	Extracellular			Small secreted protein
BBA_07543	Cytoplasm			Leucine Rich Repeat domain protein
BBA_02470	Nucleus		unaffected_pathogenicity	Protein kinase domain-containing protein
BBA_06857	Mitochondrion	PKP1	unaffected_pathogenicity__reduced_virulence	Protein-serine/threonine kinase (EC 2.7.11.-)
BBA_03747	Endoplasmic reticulum			Serine/threonine protein kinase
BBA_04483	Cell membrane		unaffected_pathogenicity	Pheromone receptor
BBA_06116	Extracellular			CAP22 protein
BBA_04087	Extracellular			F5/8 type C domain protein
BBA_05810	Cytoplasm			Uncharacterized protein
BBA_00599	Nucleus		unaffected_pathogenicity	Hisactophilin C49S mutant/phototropin PHY3 fusion protein
BBA_00310	Nucleus			Mismatch-specific thymine-DNA glycosylate
BBA_09680	Nucleus			Restless-like transposase
BBA_10165	Nucleus			Transposase-like protein
BBA_00054	Peroxisome	MMF1		Endoribonuclease L-PSP
BBA_08632	Nucleus	TMA20		Translation machinery-associated protein 20
BBA_06920	Lysosome/Vacuole	IST2		Transmembrane protein 16H
BBA_00732	Cytoplasm			Apoptosis-inducing factor, putative
BBA_10149	Nucleus		unaffected_pathogenicity	Atypical serine/threonine protein kinase BUD32 (EC 2.7.11.1) (Atypical serine/threonine protein kinase bud32) (EKC/KEOPS complex subunit BUD32)
BBA_07381	Nucleus			BTB/POZ domain containing protein
BBA_08301	Cytoplasm|Nucleus			Protein HRI1
BBA_06653	Nucleus			SRR1 domain-containing protein
BBA_03327	Peroxisome			YCII-related domain protein
BBA_00893	Cell membrane			Amino acid/polyamine transporter I
BBA_03368	Cell membrane|Lysosome/Vacuole	DIP5	unaffected_pathogenicity__reduced_virulence	Amino acid permease
BBA_02430	Cell membrane|Lysosome/Vacuole	TPO5		Amino acid permease
BBA_06458	Cell membrane|Lysosome/Vacuole		unaffected_pathogenicity	POT family protein
BBA_05835	Cell membrane|Lysosome/Vacuole		unaffected_pathogenicity	Putative peptide transporter
BBA_06536	Lysosome/Vacuole			Carboxylic acid transport protein
BBA_07788	Cell membrane|Endoplasmic reticulum		reduced_virulence	OPT family small oligopeptide transporter
BBA_03110	Cell membrane|Endoplasmic reticulum		reduced_virulence	OPT oligopeptide transporter
BBA_04408	Cell membrane	OPT2	reduced_virulence	OPT oligopeptide transporter
BBA_06273	Cell membrane|Endoplasmic reticulum		reduced_virulence	OPT oligopeptide transporter
BBA_06628	Cell membrane			OPT oligopeptide transporter
BBA_02932	Cell membrane		unaffected_pathogenicity	General substrate transporter
BBA_02294	Cell membrane		reduced_virulence	Hexose transporter
BBA_05116	Cell membrane			HCO3-transporter family protein
BBA_07661	Cell membrane		loss_of_pathogenicity	Potassium/sodium efflux P-type ATPase
BBA_03873	Lysosome/Vacuole	VCX1	unaffected_pathogenicity	Vacuolar calcium ion transporter
BBA_01230	Lysosome/Vacuole	ZRT3		ZIP Zinc transporter
BBA_08302	Cell membrane|Lysosome/Vacuole			NupC family nucleoside transporter
BBA_00799	Cell membrane		reduced_virulence	Phosphate transporter
BBA_01957	Cell membrane		unaffected_pathogenicity	Major facilitator superfamily transporter
BBA_03291	Lysosome/Vacuole		reduced_virulence	MFS monocarboxylate transporter
BBA_06357	Lysosome/Vacuole		reduced_virulence	MFS monocarboxylate transporter
BBA_09191	Cell membrane		unaffected_pathogenicity	MIP transporter
BBA_03212	Cell membrane		unaffected_pathogenicity	Phthalate transporter
BBA_06070	Cell membrane		reduced_virulence	ABC multidrug transporter
BBA_03584	Cell membrane|Lysosome/Vacuole		loss_of_pathogenicity	ABC transporter
BBA_06725	Lysosome/Vacuole		reduced_virulence	ABC transporter
BBA_09324	Cell membrane|Lysosome/Vacuole	0	reduced_virulence	ABC transporter
BBA_04936	Lysosome/Vacuole		loss_of_pathogenicity	Multidrug resistance protein 1
BBA_00825	Cell membrane|Lysosome/Vacuole		unaffected_pathogenicity__reduced_virulence	Major Facilitator Superfamily protein
BBA_00183	Cell membrane		reduced_virulence	Major facilitator superfamily transporter
BBA_00250	Lysosome/Vacuole		reduced_virulence	Major facilitator superfamily transporter
BBA_00467	Lysosome/Vacuole	0		Major facilitator superfamily transporter
BBA_09746	Cell membrane|Lysosome/Vacuole		reduced_virulence__unaffected_pathogenicity__increased_virulence_(hypervirulence)	Major facilitator superfamily transporter
BBA_07649	Cell membrane|Lysosome/Vacuole		unaffected_pathogenicity__reduced_virulence	Major facilitator superfamily transporter
BBA_00451	Cell membrane	HOL1	reduced_virulence	MFS transporter, putative
BBA_03578	Cell membrane|Lysosome/Vacuole		unaffected_pathogenicity__reduced_virulence	Siderophore iron transporter mirB
BBA_00256	Cytoplasm			Nucleoside-diphosphate-sugar epimerase
BBA_06962	Extracellular			Uncharacterized protein
BBA_05047	Cytoplasm			D-isomer specific 2-hydroxyacid dehydrogenase
BBA_03579	Nucleus			Putative apoptosis-inducing factor (AIF)
BBA_00847	Extracellular			Alkaline phosphatase (EC 3.1.3.1)
BBA_07970	Lysosome/Vacuole			DUF1275 domain protein
BBA_01331	Peroxisome			Helix-turn-helix domain-containing protein
BBA_06110	Cell membrane		unaffected_pathogenicity	PalI protein
BBA_00671	Lysosome/Vacuole			PLAC8 family protein
BBA_07622	Cytoplasm			YjfJ-like protein
Annotation:
*1, Predicted subcellualr localization by deeploc2
*2, analogues in Saccharomyces cerevisiae
*3, PHI classes of module genes in Pathogen-host interaction database (PHI-BASE)
*4, Protein names and unknown proteins were excluded from analysis

## Sheet: Table S4
Table S4 Enriched module genes in subgroup HB_Up
Gene_ID	Subcell	SCE_name	PHI-BASE	Prot_name
BBA_02998	Nucleus	GUA1	loss_of_pathogenicity	GMP synthase [glutamine-hydrolyzing] (EC 6.3.5.2) (GMP synthetase) (Glutamine amidotransferase)
BBA_03102	Cytoplasm		unaffected_pathogenicity	Aminotransferase, class III
BBA_10173	Cytoplasm			Glutaminase (EC 3.5.1.2)
BBA_01733	Cytoplasm	URA2	reduced_virulence	Carbamoyl-phosphate synthase
BBA_02293	Nucleus	PHA2		Prephenate dehydratase (EC 4.2.1.51)
BBA_07500	Cytoplasm			D-isomer specific 2-hydroxyacid dehydrogenase
BBA_05682	Nucleus	XPT1		Hypoxanthine guanine phosphoribosyltransferase
BBA_07302	Cytoplasm			GMP synthase
BBA_08194	Cytoplasm			GAF domain-containing protein
BBA_03201	Peroxisome			Aminotransferase class-V
BBA_00080	Extracellular			Chorismate mutase domain-containing protein
BBA_06097	Cytoplasm	ASN2	unaffected_pathogenicity	Asparagine synthase
BBA_02297	Mitochondrion	AAT1	reduced_virulence	Aspartate aminotransferase (EC 2.6.1.1)
BBA_03579	Nucleus			Putative apoptosis-inducing factor (AIF)
BBA_04755	Cytoplasm|Nucleus			HD domain-containing protein
BBA_05709	Peroxisome			AB hydrolase-1 domain-containing protein
BBA_06994	Mitochondrion			Putative apoptosis-inducing factor (AIF)
BBA_05943	Cytoplasm	DFR1		Dihydrofolate reductase (EC 1.5.1.3)
BBA_00945	Nucleus	MTD1		Tetrahydrofolate dehydrogenase/cyclohydrolase
BBA_05012	Cytoplasm|Nucleus		reduced_virulence	Gluconokinase (EC 2.7.1.12)
BBA_05052	Cytoplasm	GUT1		Glycerol kinase (EC 2.7.1.30)
BBA_09704	Nucleus			Sugar phosphate phosphatase (EC 3.1.3.-)
BBA_01241	Nucleus		lethal	2-deoxy-D-gluconate 3-dehydrogenase
BBA_05050	Mitochondrion	GUT2	unaffected_pathogenicity	Glycerol-3-phosphate dehydrogenase (EC 1.1.5.3)
BBA_03674	Cytoplasm	purU	unaffected_pathogenicity__reduced_virulence	Formyl transferase
BBA_06533	Cytoplasm		reduced_virulence	Alcohol oxidase
BBA_09111	Nucleus		reduced_virulence	Glucose-methanol-choline oxidoreductase
BBA_04576	Cell membrane	FET3	unaffected_pathogenicity	Multicopper oxidase
BBA_02037	Lysosome/Vacuole	FET5	reduced_virulence	Multicopper oxidase
BBA_08183	Extracellular		unaffected_pathogenicity	Oxidoreductase OpS5 (EC 1.-.-.-) (Laccase OpS5) (Oosporein biosynthesis protein 5)
BBA_03872	Extracellular	ACF2		Endo-1,3(4)-beta-glucanase (EC 3.2.1.6)
BBA_10093	Extracellular			Endo-N-acetyl-beta-D-glucosaminidase
BBA_08214	Extracellular			Glycosidase (EC 3.2.-.-)
BBA_04767	Cell membrane	DCW1		Mannan endo-1,6-alpha-mannosidase (EC 3.2.1.101)
BBA_08600	Extracellular	GAS3	reduced_virulence	1,3-beta-glucanosyltransferase (EC 2.4.1.-)
BBA_05994	Cytoplasm|Extracellular			Beta-1,3-glucanase
BBA_04753	Extracellular		reduced_virulence	Concanavalin A-like lectin/glucanase
BBA_07698	Golgi apparatus			Glycosyltransferase family 25
BBA_09339	Extracellular		reduced_virulence	CFEM domain-containing protein
BBA_04722	Extracellular			Uncharacterized protein
BBA_09863	Extracellular			PA14 domain-containing protein
BBA_09366	Extracellular|Endoplasmic reticulum			LPS glycosyltransferase
BBA_01715	Cytoplasm			Metallo-beta-lactamase domain protein, putative
BBA_05371	Peroxisome			2-nitropropane dioxygenase
BBA_00067	Peroxisome			2-nitropropane dioxygenase
BBA_05139	Peroxisome			2-nitropropane dioxygenase
BBA_03892	Extracellular		reduced_virulence	Heat labile enterotoxin type IIa A
BBA_08644	Endoplasmic reticulum		unaffected_pathogenicity	NAD dependent epimerase/dehydratase
BBA_08979	Extracellular		unaffected_pathogenicity	LysM domain-containing protein
BBA_02415	Endoplasmic reticulum			Alpha/beta hydrolase fold protein
BBA_05878	Cytoplasm			Metal dependent phosphohydrolase
BBA_07796	Extracellular	LIH1	reduced_virulence	Lipase-like protein
BBA_07843	Endoplasmic reticulum			Lipase/thioesterase
BBA_08795	Extracellular			Sphingomyelin phosphodiesterase
BBA_06058	Nucleus			Esterase-like protein
BBA_02445	Peroxisome			Acyl-CoA thioesterase II
BBA_05314	Cytoplasm	ERG10	reduced_virulence	Acetyl-CoA acetyltransferase
BBA_07520	Peroxisome	FAA2	reduced_virulence__unaffected_pathogenicity	Long-chain-fatty-acid-CoA ligase
BBA_08000	Peroxisome		reduced_virulence	Enoyl-CoA hydratase/isomerase
BBA_00066	Peroxisome			Phosphotransferase enzyme family domain protein
BBA_07498	Cytoplasm			Fatty acid-biding protein
BBA_06972	Mitochondrion	MRX3		Thioesterase superfamily protein
BBA_01953	Endoplasmic reticulum	MPO1		DUF962 domain-containing protein
BBA_02273	Endoplasmic reticulum	EBDP2		EBDP2-like protein
BBA_08684	Endoplasmic reticulum			Fatty acid desaturase
BBA_03729	Endoplasmic reticulum	ERG3		Sterol desaturase/short chain dehydrogenase
BBA_07975	Nucleus	RMT2		Arginine N-methyltransferase 2 (EC 2.1.1.-)
BBA_03153	Cytoplasm		reduced_virulence__increased_virulence_(hypervirulence)	Methyltransferase domain-containing protein
BBA_06327	Nucleus		reduced_virulence	Methyltransferase-like protein
BBA_06328	Nucleus		reduced_virulence	Methyltransferase-like protein
BBA_06561	Nucleus			Histone-lysine N-methyltransferase
BBA_03344	Cytoplasm	EFM3		Nicotinamide N-methyltransferase, putative
BBA_08539	Cytoplasm			Putative SAM-dependent methyltransferase
BBA_03827	Mitochondrion	AIM33	reduced_virulence	Riboflavin synthase-like beta-barrel
BBA_04842	Golgi apparatus		increased_virulence_(hypervirulence)	CIA30 family protein
BBA_08156	Mitochondrion	TIM23		Mitochondrial import inner membrane translocase subunit tim23
BBA_04856	Mitochondrion	TOM40	lethal	Eukaryotic porin
BBA_05142	Nucleus			Tafazzin-like protein
BBA_04728	Mitochondrion			Succinyl-CoA:3-ketoacid-coenzyme A transferase (EC 2.8.3.5)
BBA_06539	Mitochondrion	AIM17	loss_of_pathogenicity__reduced_virulence	TfdA family Taurine catabolism dioxygenase TauD
BBA_07643	Mitochondrion	RPO41		DNA-directed RNA polymerase (EC 2.7.7.6)
BBA_08211	Mitochondrion	MRPL8		Ribosomal protein L17
BBA_00837	Mitochondrion	NAM2		Leucyl-tRNA synthetase (EC 6.1.1.4)
BBA_00747	Mitochondrion	TUF1	increased_virulence_(hypervirulence)	Elongation factor Tu
BBA_02091	Mitochondrion	MRPL49		Ribosomal protein YmL49, mitochondrial
BBA_07644	Mitochondrion	ATP25		ATPase synthesis protein 25
BBA_08277	Mitochondrion	MRPL33		Ribosomal protein L30
BBA_02493	Mitochondrion	RSM25		37S ribosomal protein S25, mitochondrial
BBA_01190	Mitochondrion	FMP41	unaffected_pathogenicity	Fumarylacetoacetate hydrolase
BBA_08239	Mitochondrion	TIM44		Mitochondrial inner membrane translocase subunit TIM44
BBA_05718	Cytoplasm	CYC1	reduced_virulence	Cytochrome c
BBA_01519	Mitochondrion	COX20		Cytochrome c oxidase assembly protein COX20, mitochondrial
BBA_07194	Mitochondrion	COQ10		Polyketide cyclase/dehydrase and lipid transporter
BBA_05205	Mitochondrion	CRC1	unaffected_pathogenicity	Transporter-like protein
BBA_03498	Mitochondrion	ATP17		Mitochondrial F1F0 ATP synthase subunit F Atp17
BBA_06138	Mitochondrion	MRM1		rRNA (Guanine-N1-)-methyltransferase
BBA_06818	Peroxisome	CAT2	reduced_virulence	Putative carnitine O-acetyltransferase
BBA_01534	Mitochondrion	OLI1		ATP synthase subunit 9, mitochondrial (Lipid-binding protein)
BBA_04637	Mitochondrion	TIM17		Mitochondrial import inner membrane translocase subunit TIM17
BBA_02904	Mitochondrion	MGE1		GrpE protein homolog
BBA_05784	Mitochondrion	HSP10		Chaperonin 10 kDa subunit
BBA_05467	Mitochondrion	HSP60	increased_virulence_(hypervirulence)	Chaperonin GroL
BBA_01508	Mitochondrion	SSC1	reduced_virulence	Hsp70-like protein
BBA_05046	Extracellular|Endoplasmic reticulum			Serine carboxypeptidase S28
BBA_08695	Extracellular		reduced_virulence	Serin endopeptidase
BBA_06292	Extracellular		reduced_virulence	Subtilase-like protein
BBA_03203	Extracellular		reduced_virulence	Trypsin-like protease
BBA_08462	Extracellular			Aspergillopepsin-2 heavy chain
BBA_09500	Extracellular			Peptidase S8 propeptide/proteinase inhibitor I9
BBA_09364	Extracellular		reduced_virulence	Metalloprotease-like protein
BBA_05957	Extracellular			Tripeptidyl peptidase
BBA_09334	Extracellular		effector_(plant_avirulence_determinant)	Trypsin-like protease
BBA_03951	Extracellular			Peptidase S1 and S6, chymotrypsin/Hap
BBA_02214	Endoplasmic reticulum			Subtilase-like protein
BBA_04698	Extracellular			Uncharacterized protein
BBA_04865	Cytoplasm	URM1		Ubiquitin-related modifier 1
BBA_08873	Nucleus	TYW3		tRNA(Phe) 7-((3-amino-3-carboxypropyl)-4-demethylwyosine(37)-N(4))-methyltransferase (EC 2.1.1.282)
BBA_02907	Nucleus	ENP1		Bystin-like protein
BBA_04468	Nucleus			Indole-diterpene biosynthesis protein PaxU
BBA_03921	Nucleus	NOB1	lethal	20S-pre-rRNA D-site endonuclease NOB1
BBA_04744	Nucleus			Nucleosome assembly protein (NAP)
BBA_01202	Nucleus	DIP2	loss_of_pathogenicity	WD domain-containing protein
BBA_09308	Nucleus	NOP56		Nucleolar protein 58
BBA_04747	Nucleus	PWP2	reduced_virulence	Periodic tryptophan protein 2
BBA_05561	Cytoplasm			RNA 3'-terminal-phosphate cyclase (ATP) (EC 6.5.1.4)
BBA_01050	Nucleus	MOT1	unaffected_pathogenicity	SNF2 family DNA-dependent ATPase domain-containing protein
BBA_04138	Nucleus	NIP7		60S ribosome subunit biogenesis protein NIP7
BBA_04093	Cytoplasm	RPL1B		Ribosomal protein
BBA_01671	Cytoplasm	RPL23A		60S ribosomal protein L23
BBA_02837	Nucleus	RPL8B		60S ribosomal protein L8
BBA_00174	Cytoplasm	RPP0		60S acidic ribosomal protein P0
BBA_04161	Cytoplasm	RPS19B		40S ribosomal protein S19
BBA_04092	Cytoplasm|Nucleus	TRM732		HEAT repeat protein
BBA_00323	Nucleus	IMD3	reduced_virulence	Inosine-5'-monophosphate dehydrogenase (IMP dehydrogenase) (IMPD) (IMPDH) (EC 1.1.1.205)
BBA_02924	Nucleus	NAF1		H/ACA ribonucleoprotein complex non-core subunit NAF1
BBA_06191	Nucleus	RKM4		SET domain-containing protein
BBA_00336	Cytoplasm	RTT10		WD domain-containing protein
BBA_01517	Nucleus	UTP6		U3 small nucleolar RNA-associated protein 6
BBA_08002	Peroxisome			L-PSP endoribonuclease family protein
BBA_03695	Cytoplasm|Nucleus		unaffected_pathogenicity	Replication factor A protein 3
BBA_03736	Nucleus	XDJ1	loss_of_pathogenicity	Chaperone protein dnaJ 2
BBA_04830	Extracellular		unaffected_pathogenicity	Allergen V5/Tpx-1 family protein
BBA_01941	Nucleus	BRR2		Sec63 Brl domain-containing protein
BBA_05643	Nucleus	PAB1	lethal	Polyadenylate-binding protein (PABP)
BBA_01646	Nucleus	RPC34	unaffected_pathogenicity	DNA-directed RNA polymerase III subunit RPC6 (RNA polymerase III subunit C6)
BBA_00403	Cytoplasm	RPL20A		60S ribosomal protein L20
BBA_01444	Nucleus	DUS3		tRNA-dihydrouridine synthase 3 (EC 1.3.1.89) (tRNA-dihydrouridine(47) synthase [NAD(P)(+)])
BBA_04023	Nucleus	RIO1	lethal	Serine/threonine-protein kinase RIO1 (EC 2.7.11.1)
BBA_02652	Cell membrane	CBF5		H/ACA ribonucleoprotein complex subunit CBF5
BBA_00027	Mitochondrion	MAM33	reduced_virulence	Mitochondrial glycoprotein
BBA_07911	Nucleus	RCL1		18S rRNA biogenesis protein RCL1
BBA_04881	Nucleus	RPL4A		60S ribosomal protein L4
BBA_03093	Nucleus	SOF1	loss_of_pathogenicity	U3 small nucleolar RNA associated protein
BBA_05707	Cytoplasm|Nucleus			UPF0665 family protein c
BBA_07384	Nucleus	BRF1		Brf1-like TBP-binding domain-containing protein
BBA_07022	Nucleus	RPA49		A49-like RNA polymerase I associated factor
BBA_06785	Nucleus	RPC11	unaffected_pathogenicity	DNA-directed RNA polymerase subunit
BBA_00487	Mitochondrion			4a-hydroxytetrahydrobiopterin dehydratase (EC 4.2.1.96)
BBA_05415	Cytoplasm	RPL10		60S ribosomal protein L10-A-like protein
BBA_00155	Nucleus	RPL11B		60S ribosomal protein L11
BBA_09178	Cytoplasm	RPL16A		60S ribosomal protein L16
BBA_07730	Nucleus	RPL21A		Ribosomal protein L21e
BBA_06746	Nucleus	RPL24A		60S ribosomal protein L24
BBA_08554	Cytoplasm	RPL27B		60S ribosomal protein L27
BBA_00659	Nucleus	RPL28		60S ribosomal protein L28
BBA_08920	Nucleus	RPL3		60S ribosomal protein L3
BBA_05493	Nucleus	RPS10A		Plectin/S10 domain-containing protein
BBA_01757	Cytoplasm	RPS11A	unaffected_pathogenicity	40S ribosomal protein S11
BBA_01208	Cytoplasm	RPS13		40S ribosomal protein S13
BBA_03259	Nucleus	RPS14B		40S ribosomal protein S14 (CRP2)
BBA_01099	Cytoplasm	RPS22A		40S ribosomal protein S22
BBA_03345	Nucleus	RPS24B		40S ribosomal protein S24
BBA_05519	Nucleus	RPS6B		40S ribosomal protein S6
BBA_04051	Nucleus	RPS7A		40S ribosomal protein S7
BBA_03527	Nucleus	SEN34		tRNA-splicing endonuclease subunit Sen34 (EC 4.6.1.16)
BBA_08632	Nucleus	TMA20		Translation machinery-associated protein 20
BBA_01096	Nucleus	PUS7		tRNA pseudouridine synthase D
BBA_03057	Nucleus			Ribosome biogenesis protein SLX9
BBA_07524	Nucleus	SDA1		Protein SDA1
BBA_06043	Nucleus			Proteasome subunit alpha type 6
BBA_05866	Nucleus			SRP40 domain-containing protein
BBA_07445	Nucleus			Uncharacterized protein
BBA_07871	Nucleus	RPS30A		40S ribosomal protein S30
BBA_02810	Nucleus			Suppressor protein SRP40
BBA_10220	Nucleus			Transposase-like protein
BBA_06324	Nucleus	DBP3	unaffected_pathogenicity	DEAD/DEAH box helicase
BBA_02512	Nucleus	DED1	unaffected_pathogenicity	ATP-dependent RNA helicase DED1 (EC 3.6.4.13) (ATP-dependent RNA helicase ded1)
BBA_04882	Nucleus	DHH1	reduced_virulence	DEAD/DEAH box helicase
BBA_07218	Nucleus	EBP2		Ebp2p-like protein
BBA_08938	Nucleus	HCA4	unaffected_pathogenicity__increased_virulence_(hypervirulence)	RNA helicase (EC 3.6.4.13)
BBA_03977	Nucleus	MAK16		Protein MAK16
BBA_07271	Nucleus	NOP2	loss_of_pathogenicity__reduced_virulence	NOL1/NOP2/sun family protein
BBA_06387	Nucleus	NOP4	lethal	RNA recognition domain-containing protein
BBA_03602	Nucleus	NOP58		Nucleolar protein 58
BBA_10033	Nucleus	PRP3		Pre-mRNA processing factor 3
BBA_03263	Nucleus	PRP8		Pre-mRNA processing splicing factor 8
BBA_00306	Nucleus	ROK1	unaffected_pathogenicity__increased_virulence_(hypervirulence)	ATP-dependent RNA helicase ROK1 (EC 3.6.4.13) (ATP-dependent RNA helicase rok1)
BBA_07064	Nucleus	RRP5	reduced_virulence	S1 RNA binding domain-containing protein
BBA_00723	Nucleus	RRP7		Meiotic recombination protein DMC1
BBA_02672	Nucleus	RRP9	reduced_virulence	WD domain-containing protein
BBA_00263	Nucleus	TMA23		Uncharacterized protein
BBA_06384	Nucleus			CRIB domain-containing protein
BBA_02179	Nucleus			KH domain-containing protein
BBA_01079	Nucleus			Uncharacterized protein
BBA_02812	Nucleus	BUD22		NADH-ubiquinone oxidoreductase 30.4 kDa subunit
BBA_06115	Nucleus	NOP13		RNA recognition domain-containing protein
BBA_00227	Nucleus	NSR1	lethal	Cutinase negative acting protein
BBA_05532	Nucleus	RPC82		DNA-directed RNA polymerase III subunit RPC3 (RNA polymerase III subunit C3)
BBA_01522	Nucleus			Transcriptional regulator, putative
BBA_00453	Nucleus	BMS1		AARP2CN domain-containing protein
BBA_04539	Nucleus	BRX1	lethal	Ribosome biogenesis protein Brx1
BBA_09883	Nucleus	KRR1	lethal	KRR1 small subunit processome component (KRR-R motif-containing protein 1)
BBA_05236	Nucleus	NOC2		Noc2p family protein
BBA_04247	Nucleus	NOC4		CBF/Mak21 family protein
BBA_00029	Nucleus	NOP9		Nucleolar protein 9 (Pumilio domain-containing protein NOP9)
BBA_02084	Nucleus	PUF6		CPL domain-containing protein
BBA_04452	Nucleus	RPF2		Ribosome production factor 2 homolog (Ribosome biogenesis protein RPF2 homolog)
BBA_06405	Cytoplasm	RPL25		60S ribosomal protein L23a
BBA_01582	Cytoplasm	RPL35B		Putative ribosomal protein L35
BBA_07821	Nucleus	RPL38		Ribosomal protein L38e
BBA_07562	Nucleus	RPS17B		40S ribosomal protein S17
BBA_01170	Nucleus	RRS1		Ribosome biogenesis regulatory protein
BBA_04217	Nucleus			Uncharacterized protein
BBA_05506	Nucleus	ENP2	reduced_virulence	WD repeat-containing protein
BBA_02522	Nucleus	LOC1		60S ribosomal subunit assembly/export protein LOC1
BBA_04283	Nucleus	MDN1		Midasin
BBA_05904	Nucleus	NOP15	lethal	RNA recognition domain-containing protein
BBA_01271	Nucleus	RRP14		Surfeit locus protein 6
BBA_07162	Nucleus	RRP36		rRNA biogenesis protein RRP36
BBA_01776	Nucleus	SYO1		ARM-like repeat-containing protein
BBA_06860	Nucleus	URB1		Ribosome biogenesis protein Urb1
BBA_04430	Nucleus			RNA binding protein Pym, putative
BBA_06257	Nucleus			RNA recognition domain-containing protein
BBA_01029	Nucleus	BDP1	unaffected_pathogenicity	Myb-like DNA-binding domain-containing protein
BBA_03081	Nucleus	TBF1	unaffected_pathogenicity	Myb-like DNA-binding domain-containing protein
BBA_03262	Nucleus		unaffected_pathogenicity	MYB DNA-binding domain-containing protein
BBA_06732	Nucleus		unaffected_pathogenicity	MYB DNA-binding domain-containing protein
BBA_01976	Nucleus	UTP20		Down-regulated in metastasis
BBA_06908	Nucleus	UTP21	reduced_virulence	WD domain-containing protein
BBA_06808	Nucleus			Putative MAM1 protein
BBA_04330	Cytoplasm|Nucleus			BZIP-type transcription factor
BBA_03252	Peroxisome	GTT1		Glutathione S-transferase I
BBA_03828	Cytoplasm		reduced_virulence	Cytochrome P450 CYP540B16
BBA_08179	Cytoplasm		reduced_virulence	Orsellinic acid synthase (OAS) (EC 2.3.1.-) (Non-reducing polyketide synthase OpS1) (Oosporein biosynthesis protein 1) (Oosporein synthase)
BBA_06995	Peroxisome			Aerobactin siderophore biosynthesis protein iucB
BBA_06997	Cytoplasm		reduced_virulence	AMP-binding enzyme
BBA_05021	Nucleus		reduced_virulence	L-ornithine N(5)-monooxygenase (EC 1.14.13.196) (L-ornithine N(5)-oxygenase)
BBA_07844	Nucleus			O-methyltransferase, family 3
BBA_08182	Peroxisome		unaffected_pathogenicity	FAD-dependent monooxygenase OpS4 (EC 1.-.-.-) (Oosporein biosynthesis protein 4)
BBA_06267	Cytoplasm		reduced_virulence	Flavin-binding monooxygenase, putative
BBA_08181	Nucleus		unaffected_pathogenicity__reduced_virulence	Oosporein cluster regulator OpS3 (Oosporein biosynthesis protein 3)
BBA_04705	Mitochondrion		reduced_virulence	Cytochrome P450 CYP5293A1
BBA_09744	Cytoplasm		reduced_virulence	O-methyltransferase-like protein
BBA_06996	Peroxisome		reduced_virulence	AMP-binding enzyme
BBA_00742	Cytoplasm			Stress responsive A/B barrel domain protein
BBA_04780	Extracellular			Small secreted protein
BBA_06803	Extracellular			Small secreted protein
BBA_08480	Extracellular		reduced_virulence	Vacuole-localized protein 4
BBA_04700	Extracellular			Small secreted protein
BBA_01997	Extracellular			Small secreted protein
BBA_00337	Extracellular			Small secreted protein
BBA_01324	Extracellular			Small secreted protein
BBA_02121	Extracellular			Small secreted protein
BBA_03099	Extracellular			Small secreted protein
BBA_03668	Extracellular		unaffected_pathogenicity	Small secreted protein
BBA_06201	Extracellular			Small secreted protein
BBA_06750	Extracellular			Small secreted protein
BBA_07333	Extracellular			Small secreted protein
BBA_07358	Extracellular			Small secreted protein
BBA_09872	Extracellular			Small secreted protein
BBA_10162	Extracellular			Small secreted protein
BBA_09619	Extracellular			Small secreted protein
BBA_04036	Nucleus			NmrA-like family protein
BBA_04460	Cytoplasm			NUDIX domain-containing protein
BBA_01842	Peroxisome		loss_of_pathogenicity	UDP-glucose 6-dehydrogenase (EC 1.1.1.22)
BBA_00500	Cell membrane			Calcineurin-like phosphoesterase
BBA_03596	Nucleus		unaffected_pathogenicity	Dynamin family protein
BBA_10012	Nucleus			FluG domain-containing protein
BBA_01996	Extracellular|Cell membrane			GPI anchored protein, putative
BBA_05714	Nucleus	DDP1	effector_(plant_avirulence_determinant)	Diadenosine hexaphosphate hydrolase
BBA_05671	Cytoplasm|Nucleus		unaffected_pathogenicity	C6 transcription factor, putative
BBA_05723	Nucleus			Protein-ribulosamine 3-kinase (EC 2.7.1.172)
BBA_03227	Cytoplasm	YKE2		Prefoldin subunit
BBA_04034	Nucleus		unaffected_pathogenicity	Putative Zn(II)2Cys6 transcription factor
BBA_05123	Nucleus		unaffected_pathogenicity	Putative Zn(II)2Cys6 transcription factor
BBA_00656	Nucleus		unaffected_pathogenicity	BZIP transcription factor, bZIP-1
BBA_01710	Nucleus		unaffected_pathogenicity	C6 transcription factor
BBA_04702	Nucleus		unaffected_pathogenicity	C6 transcription factor
BBA_06675	Nucleus		unaffected_pathogenicity	C6 zinc finger domain protein
BBA_02365	Cytoplasm			Uncharacterized protein
BBA_02908	Cytoplasm|Nucleus	HGH1		Protein HGH1 homolog
BBA_04109	Nucleus		unaffected_pathogenicity	Zinc knuckle protein
BBA_08198	Cytoplasm	AAD16	reduced_virulence	Voltage-gated potassium channel beta-1 subunit
BBA_06276	Nucleus	HEF3	reduced_virulence__unaffected_pathogenicity	ABC transporter
BBA_08865	Nucleus	NEW1	reduced_virulence	ABC transporter
BBA_03445	Cell membrane			Amino acid transporter
BBA_09227	Cell membrane|Endoplasmic reticulum		reduced_virulence	Ferric reductase like transmembrane component
BBA_05721	Cell membrane|Lysosome/Vacuole		reduced_virulence	Ferric reductase transmembrane component 4
BBA_05051	Cell membrane	AQY3	unaffected_pathogenicity	MIP family channel protein
BBA_08907	Cell membrane|Lysosome/Vacuole	PMA1	loss_of_pathogenicity	Plasma membrane ATPase (EC 7.1.2.1)
BBA_09413	Lysosome/Vacuole			Magnesium and cobalt transporter CorA
BBA_05248	Cell membrane		unaffected_pathogenicity	GPR1/FUN34/YaaH-class plasma membrane protein
BBA_04029	Cell membrane	CAN1		Amino acid permease
BBA_03352	Cell membrane|Lysosome/Vacuole			Amino acid transporter
BBA_03566	Cell membrane|Lysosome/Vacuole			Transmembrane amino acid transporter
BBA_08257	Lysosome/Vacuole		unaffected_pathogenicity__reduced_virulence	Choline transport protein
BBA_04267	Lysosome/Vacuole		unaffected_pathogenicity__reduced_virulence	GABA permease
BBA_09759	Cell membrane		unaffected_pathogenicity	Major Facilitator Superfamily protein
BBA_00065	Lysosome/Vacuole		reduced_virulence	Major facilitator superfamily transporter
BBA_01652	Cell membrane		unaffected_pathogenicity	Major facilitator superfamily transporter
BBA_07287	Lysosome/Vacuole		reduced_virulence	MFS monocarboxylate transporter
BBA_00068	Cell membrane		unaffected_pathogenicity	Vitamin H transporter
BBA_02366	Lysosome/Vacuole		reduced_virulence__loss_of_pathogenicity	ATP-binding cassette sub-family A member 9
BBA_06993	Cell membrane	PHO91	reduced_virulence	ABC transporter
BBA_03408	Lysosome/Vacuole		reduced_virulence	ABC multidrug transporter, putative
BBA_06806	Cell membrane|Lysosome/Vacuole		reduced_virulence	Multidrug resistance protein MDR, putative
BBA_00423	Lysosome/Vacuole	0		Multidrug and toxin extrusion protein
BBA_02036	Lysosome/Vacuole	FTH1	reduced_virulence	Iron permease FTR1 family protein
BBA_04575	Cell membrane|Lysosome/Vacuole	FTR1	reduced_virulence	Iron permease FTR1 family protein
BBA_05616	Cell membrane	YHK8	unaffected_pathogenicity	Major facilitator superfamily transporter
BBA_05198	Cell membrane|Lysosome/Vacuole		unaffected_pathogenicity	Major facilitator superfamily transporter
BBA_04706	Cell membrane		unaffected_pathogenicity	MFS multidrug resistance transporter
BBA_08643	Lysosome/Vacuole		reduced_virulence	MFS transporter
BBA_05827	Cell membrane|Lysosome/Vacuole		unaffected_pathogenicity__reduced_virulence	Siderophore iron transporter
BBA_03578	Cell membrane|Lysosome/Vacuole		unaffected_pathogenicity__reduced_virulence	Siderophore iron transporter mirB
BBA_04001	Cell membrane			Transmembrane alpha-helix domain-containing protein
BBA_03366	Extracellular|Cell membrane			Periplasmic binding protein
BBA_05804	Extracellular			Uncharacterized protein
BBA_02132	Extracellular			DUF985 domain protein
BBA_00285	Nucleus			Transmembrane protein
BBA_02858	Nucleus			Mucin-like protein
BBA_07423	Nucleus			Uncharacterized protein
BBA_08258	Cell membrane		unaffected_pathogenicity	PTH11-like integral membrane protein
BBA_01653	Lysosome/Vacuole			DUF1275 domain protein
Annotation:
*1, Predicted subcellualr localization by deeploc2
*2, analogues in Saccharomyces cerevisiae
*3, PHI classes of module genes in Pathogen-host interaction database (PHI-BASE)
*4, Protein names and unknown proteins were excluded from analysis

## Sheet: Table S5
Table S5 Annotation of enriched module genes in subgroup HB_Dn
Gene_ID	Subcell	SCE_name	PHI-BASE	Prot_name
BBA_03223	Golgi apparatus	cap10	reduced_virulence	Capsular associated protein
BBA_03421	Extracellular		reduced_virulence	Glucose sorbosone dehydrogenase
BBA_02403	Extracellular		unaffected_pathogenicity__loss_of_pathogenicity	beta-glucosidase (EC 3.2.1.21)
BBA_06314	Extracellular			Alpha-L-arabinofuranosidase (EC 3.2.1.55)
BBA_06062	Extracellular		unaffected_pathogenicity__loss_of_pathogenicity	Beta-glucosidase M
BBA_00046	Extracellular			Glucan endo-1,3-beta-glucosidase A1-like protein
BBA_03964	Extracellular			exo-1,4-beta-D-glucosaminidase (EC 3.2.1.165)
BBA_01877	Extracellular		reduced_virulence	Probable alpha/beta-glucosidase agdC (EC 3.2.1.20) (EC 3.2.1.21)
BBA_04526	Extracellular			Cellulase-like protein
BBA_01661	Extracellular			Expression library immunization antigen 1
BBA_06437	Extracellular			Glycoside hydrolase, catalytic core
BBA_09144	Extracellular			GPI anchored protein, putative
BBA_08078	Extracellular|Cell membrane			GPI anchored protein
BBA_02631	Extracellular			GPI anchored serine-threonine rich protein
BBA_04559	Extracellular			Cell wall protein
BBA_00234	Extracellular		effector_(plant_avirulence_determinant)	Alpha/beta hydrolase
BBA_05976	Extracellular			Peptidase S33, tripeptidyl-peptidase
BBA_03605	Golgi apparatus			Tripeptidyl peptidase SED3
BBA_00545	Extracellular		reduced_virulence	Penicillin-binding protein
BBA_08111	Endoplasmic reticulum		loss_of_pathogenicity	Cytochrome P450 CYP537A4
BBA_05577	Extracellular		reduced_virulence	SCP-like extracellular protein
BBA_06345	Extracellular			Secreted protein
BBA_00766	Extracellular	RNY1	reduced_virulence	ribonuclease T2 (EC 4.6.1.19)
BBA_10330	Extracellular	SUN4		Septation protein SUN4
BBA_06132	Extracellular|Cell membrane			Tat pathway signal sequence
BBA_06341	Cell membrane		unaffected_pathogenicity	CFEM domain-containing protein
BBA_03506	Peroxisome	0	reduced_virulence	Pyridoxal phosphate-dependent transferase
BBA_03821	Cytoplasm			N,N-dimethylglycine oxidase
BBA_08509	Cell membrane	TAT1	unaffected_pathogenicity__reduced_virulence	Amino acid permease
BBA_00594	Cell membrane	GAP1	unaffected_pathogenicity__reduced_virulence	Amino acid permease
BBA_10056	Cell membrane			Amino acid/polyamine transporter I
BBA_01928	Cell membrane			Proline-specific permease, putative
BBA_06729	Cytoplasm		unaffected_pathogenicity	Cell division/GTP binding protein
BBA_00810	Peroxisome			Carbohydrate/purine kinase
BBA_00628	Peroxisome		unaffected_pathogenicity	Salicylate hydroxylase
BBA_00354	Cytoplasm			2-deoxyglucose-6-phosphate phosphatase
BBA_06756	Peroxisome			NAD-binding Rossmann fold oxidoreductase, putative
BBA_06054	Golgi apparatus			Alpha/beta hydrolase fold-1
BBA_08459	Nucleus		reduced_virulence__unaffected_pathogenicity__increased_virulence_(hypervirulence)	Zinc-binding dehydrogenase
BBA_02134	Cytoplasm			DUF985 domain protein	Involved in the synthesis of L-rhamnose, a saccharide required for the virulence
BBA_07265	Peroxisome			GTP cyclohydrolase II
BBA_05171	Nucleus			pyruvate kinase-like
BBA_00898	Extracellular			Putative xylanase 3
BBA_01521	Cytoplasm	0		Aldose 1-epimerase
BBA_00172	Cytoplasm	AMS1		alpha-mannosidase (EC 3.2.1.24)
BBA_07089	Extracellular			Exostosin 2
BBA_01956	Cytoplasm			Glycoside hydrolase family 15
BBA_02720	Cell membrane|Lysosome/Vacuole		reduced_virulence	Glycoside hydrolase family 16 protein
BBA_05208	Cytoplasm	GPH1	unaffected_pathogenicity__loss_of_pathogenicity__reduced_virulence	Alpha-1,4 glucan phosphorylase (EC 2.4.1.1)
BBA_08499	Extracellular	BGL2	reduced_virulence	Glucan 1,3-beta-glucosidase
BBA_04850	Cytoplasm|Nucleus		unaffected_pathogenicity	Ankyrin repeat protein
BBA_02408	Cytoplasm		unaffected_pathogenicity	Ankyrin repeat protein
BBA_05848	Extracellular	CIS3	increased_virulence_(hypervirulence)	Covalently-linked cell wall protein
BBA_00631	Cytoplasm	one of the central molecules of the cross-linking step of peptidoglycan assembly		D-alanine--D-alanine ligase
BBA_07685	Nucleus			GAT domain-containing protein
BBA_00828	Cell membrane		unaffected_pathogenicity	Integral membrane family protein
BBA_09882	Cell membrane		reduced_virulence	Integral membrane protein
BBA_05185	Cell membrane		unaffected_pathogenicity	Integral membrane protein
BBA_06040	Golgi apparatus			Integral membrane protein
BBA_02401	Cell membrane		unaffected_pathogenicity	Integral membrane protein PTH11
BBA_06906	Cell membrane		unaffected_pathogenicity	Integral membrane protein Pth11-like, putative
BBA_08165	Cytoplasm		unaffected_pathogenicity	Alcohol dehydrogenase, putative
BBA_04556	Cell membrane|Lysosome/Vacuole			RTA1 like protein
BBA_01699	Cytoplasm|Endoplasmic reticulum	Chloramphenicol acetyltransferase (CAT)		LysR family regulatory protein
BBA_09476	Cytoplasm			MlrC domain-containing protein
BBA_03061	Cytoplasm			Phosphotransferase family protein
BBA_08079	Cytoplasm			p-hydroxylaminobenzoate lyase
BBA_06286	Nucleus			ATPase protein
BBA_05387	Cytoplasm			FAD binding domain-containing protein
BBA_08355	Extracellular		reduced_virulence	FAD binding domain-containing protein
BBA_02921	Peroxisome		reduced_virulence	Glucose dehydrogenase
BBA_03835	Mitochondrion		unaffected_pathogenicity	NAD dependent epimerase/dehydratase
BBA_08837	Peroxisome		unaffected_pathogenicity	Glutathione S-transferase domain-containing protein
BBA_02624	Golgi apparatus			Lipase-like protein
BBA_09190	Cytoplasm			Vegetative cell wall protein gp1
BBA_00630	Cytoplasm			CoA-transferase family III
BBA_02824	Cytoplasm		unaffected_pathogenicity	Short chain dehydrogenase
BBA_07839	Cytoplasm		unaffected_pathogenicity	Short chain dehydrogenase, putative
BBA_05211	Mitochondrion			ACPS domain-containing protein
BBA_06248	Peroxisome			Flavin-nucleotide-binding protein
BBA_07664	Peroxisome		lethal	Acyl-CoA desaturase (EC 1.14.19.1)
BBA_05161	Mitochondrion	0		Protein (Fungal and plant)
BBA_02094	Cytoplasm|Extracellular			Hydantoinase/carbamoylase family amidase
BBA_04516	Peroxisome			Peptidase M20 domain-containing protein 2
BBA_06856	Cytoplasm|Plastid	0		Peptidase inhibitor I9
BBA_04804	Golgi apparatus			Tripeptidyl peptidase SED3
BBA_01665	Nucleus			Acyl-CoA N-acyltransferase
BBA_03473	Cytoplasm			GNAT family acetyltransferase, putative
BBA_09234	Endoplasmic reticulum|Lysosome/Vacuole	PEX29		Integral peroxisomal membrane peroxin
BBA_07712	Peroxisome			PEX11 domain protein
BBA_09514	Cytoplasm			xanthine dehydrogenase (EC 1.17.1.4)
BBA_00952	Peroxisome		reduced_virulence	Peroxisomal enzyme
BBA_07733	Nucleus		unaffected_pathogenicity	Mating-type protein MAT1-1-1
BBA_09797	Nucleus		unaffected_pathogenicity	C6 zinc finger domain protein
BBA_04784	Nucleus		unaffected_pathogenicity	C6 zinc finger domain protein
BBA_07784	Nucleus		unaffected_pathogenicity	C6 zinc finger domain-containing protein
BBA_00071	Nucleus		unaffected_pathogenicity	Nitrate assimilation regulatory protein nirA
BBA_03169	Nucleus	UPC2	unaffected_pathogenicity	Putative Gal4-like transcriptional regulator
BBA_06141	Nucleus		unaffected_pathogenicity	C2H2 finger domain-containing protein
BBA_04866	Nucleus	AZF1	unaffected_pathogenicity	Finger protein AZF1
BBA_00899	Nucleus		unaffected_pathogenicity__increased_virulence_(hypervirulence)	MeaB protein
BBA_05559	Cytoplasm|Nucleus	0	unaffected_pathogenicity	Transcriptional regulator, putative
BBA_08781	Nucleus			BZIP domain-containing protein
BBA_01010	Cytoplasm		reduced_virulence	Lovastatin nonaketide synthase
BBA_05873	Mitochondrion			Asparaginase-like protein
BBA_00790	Cytoplasm|Nucleus	0	reduced_virulence	L-serine dehydratase
BBA_00496	Mitochondrion		reduced_virulence__loss_of_pathogenicity	Short chain dehydrogenase
BBA_07466	Cytoplasm		unaffected_pathogenicity__reduced_virulence	dihydroxy-acid dehydratase (EC 4.2.1.9)
BBA_01593	Cytoplasm	YCP4	reduced_virulence__increased_virulence_(hypervirulence)__unaffected_pathogenicity	Quinone oxidoreductase
BBA_01086	Cytoplasm			Thymine dioxygenase
BBA_02684	Peroxisome		reduced_virulence__unaffected_pathogenicity	Acetoacetate-CoA ligase
BBA_03616	Cytoplasm		unaffected_pathogenicity	Polyketide synthase, putative
BBA_06305	Endoplasmic reticulum		reduced_virulence	Cytochrome P450 CYP570A1
BBA_01011	Peroxisome		unaffected_pathogenicity	EF-hand calcium-binding domain protein
BBA_08250	Nucleus			Methyltransferase-like protein
BBA_10142	Cytoplasm			Small s protein
BBA_03547	Cytoplasm			Skin secretory protein xP2-like
BBA_05501	Nucleus		loss_of_pathogenicity	Velvet 1
BBA_07930	Nucleus			Protein kinase subdomain-containing protein
BBA_07925	Nucleus		reduced_virulence	Putative histidine kinase HHK6p
BBA_08525	Cytoplasm		unaffected_pathogenicity	Serine protein kinase
BBA_07922	Cytoplasm		reduced_virulence	Amidase protein
BBA_02042	Nucleus		unaffected_pathogenicity	F-box domain and ankyrin repeat protein
BBA_07538	Lysosome/Vacuole			F-box domain-containing protein
BBA_06066	Nucleus			FHA domain-containing protein
BBA_00474	Golgi apparatus			Gamma interferon inducible lysosomal thiol reductase (GILT)
BBA_00359	Nucleus	SAN1		Zinc finger family protein
BBA_04011	Cytoplasm		increased_virulence_(hypervirulence)	WD domain-containing protein
BBA_07058	Mitochondrion			Activating signal cointegrator 1 complex subunit 1
BBA_04790	Cytoplasm	inactivation of G protein-coupled receptors		Arrestin-like protein
BBA_04730	Nucleus			Clr5 domain-containing protein
BBA_01019	Nucleus			Cnn_1N domain-containing protein
BBA_02205	Cell membrane		unaffected_pathogenicity	G-protein coupled receptor
BBA_02607	Nucleus	Protein kinases		Phosphotransferase enzyme family protein
BBA_07190	Cytoplasm|Endoplasmic reticulum			Tyrosine/serine protein phosphatase
BBA_07409	Nucleus			Chromosome segregation protein SMC
BBA_08007	Cytoplasm			Molybdopterin synthase sulfur carrier subunit (Common component for nitrate reductase and xanthine dehydrogenase protein G) (Molybdenum cofactor synthesis protein 2 small subunit) (Molybdenum cofactor synthesis protein 2A) (Sulfur carrier protein MOCS2A) (MOCS2A)
BBA_06221	Nucleus			Putative HFM1/MER3 protein
BBA_01588	Cytoplasm			RNA recognition motif-containing protein
BBA_00577	Nucleus		unaffected_pathogenicity	SNF2 family N-terminal domain containing protein
BBA_06133	Cell membrane|Lysosome/Vacuole			SUR7 protein
BBA_05810	Cytoplasm			WD_REPEATS_REGION domain-containing protein
BBA_05418	Golgi apparatus	TDA6		Vacuolar protein sorting-associated protein
BBA_01025	Cell membrane		loss_of_pathogenicity	ABC transporter
BBA_02343	Lysosome/Vacuole	HNM1		Amino acid permease
BBA_09325	Golgi apparatus		unaffected_pathogenicity__reduced_virulence	Choline transport protein
BBA_04957	Golgi apparatus		loss_of_pathogenicity	Potassium/sodium efflux P-type ATPase
BBA_06762	Endoplasmic reticulum		unaffected_pathogenicity	Copper transport protein
BBA_01638	Endoplasmic reticulum		unaffected_pathogenicity	Allantoate permease
BBA_06757	Lysosome/Vacuole			DUF895 domain membrane protein, putative
BBA_09356	Endoplasmic reticulum		unaffected_pathogenicity	Major Facilitator Superfamily protein
BBA_00544	Cell membrane		unaffected_pathogenicity	Major Facilitator Superfamily protein
BBA_05876	Lysosome/Vacuole		reduced_virulence	Major facilitator superfamily transporter
BBA_06831	Cell membrane|Lysosome/Vacuole	AMF1	reduced_virulence	Major facilitator superfamily transporter
BBA_02609	Lysosome/Vacuole			Major facilitator superfamily transporter
BBA_09348	Cell membrane|Lysosome/Vacuole		reduced_virulence__unaffected_pathogenicity	MFS drug efflux transporter
BBA_03613	Cell membrane|Lysosome/Vacuole		loss_of_pathogenicity	MFS transporter
BBA_10061	Endoplasmic reticulum|Golgi apparatus		unaffected_pathogenicity	MFS transporter, putative
BBA_08404	Endoplasmic reticulum		unaffected_pathogenicity	Putative peptide transporter
BBA_07380	Cell membrane|Lysosome/Vacuole		unaffected_pathogenicity__reduced_virulence	Siderophore iron transporter mirB
BBA_10051	Cell membrane		reduced_virulence	Facilitated glucose transporter
BBA_07095	Cell membrane		reduced_virulence	Glucose transporter
BBA_05766	Cell membrane		reduced_virulence	Hexose transporter
BBA_03013	Cell membrane		unaffected_pathogenicity	Hexose transporter
BBA_06022	Cell membrane		reduced_virulence	Polyol transporter 5
BBA_09481	Cell membrane		unaffected_pathogenicity	Quinate permease
BBA_01637	Cell membrane		unaffected_pathogenicity__reduced_virulence	ZIP Zinc transporter
BBA_06596	Golgi apparatus		reduced_virulence	Glucuronyl hydrolase
BBA_09143	Endoplasmic reticulum		reduced_virulence	Ferric reductase like transmembrane component
BBA_06659	Cell membrane	OPT1	reduced_virulence	OPT family small oligopeptide transporter
BBA_03855	Cell membrane			Transmembrane amino acid transporter family protein
BBA_08624	Lysosome/Vacuole			ATP synthase F0
BBA_05212	Lysosome/Vacuole			ATP synthase F0
BBA_00626	Peroxisome			Amidohydrolase family protein
BBA_05361	Endoplasmic reticulum|Lysosome/Vacuole			Amidohydrolase-like protein
BBA_00629	Nucleus		reduced_virulence	Intradiol ring-cleavage dioxygenase, core
BBA_04862	Cytoplasm			HET domain protein
BBA_09414	Nucleus			Uracil phosphoribosyltransferase
BBA_05556	Peroxisome			TPR domain protein
BBA_01203	Nucleus	CMR3	reduced_virulence	Putative C2H2 zinc finger protein
BBA_09646	Cytoplasm			2EXR domain-containing protein
BBA_07901	Nucleus	MHO1		Memo-like protein
BBA_05049	Cytoplasm			ANK_REP_REGION domain-containing protein
BBA_06799	Cytoplasm			F-box domain-containing protein
BBA_01929	Cytoplasm			WD40 repeat protein
Annotation:
*1, Predicted subcellualr localization by deeploc2
*2, analogues in Saccharomyces cerevisiae
*3, PHI classes of module genes in Pathogen-host interaction database (PHI-BASE)
*4, Protein names and unknown proteins were excluded from analysis

## Sheet: Table S6
Table S6 Enriched module genes in subgroup CP_Dn
Gene_ID	Subcell	SCE_name	PHI-BASE	Prot_name
BBA_07555	Cytoplasm|Nucleus		unaffected_pathogenicity	Pfs domain protein
BBA_10132	Nucleus			Heterokaryon incompatibility protein
BBA_07677	Cytoplasm			Phosphotransferase family protein
BBA_09578	Nucleus			HNHc domain-containing protein
BBA_09907	Nucleus			Uncharacterized protein
BBA_08392	Mitochondrion		unaffected_pathogenicity	Salicylate hydroxylase
BBA_08375	Endoplasmic reticulum			Serine/threonine protein kinase
BBA_06903	Mitochondrion			FMN-binding split barrel-related protein
BBA_05786	Cytoplasm		unaffected_pathogenicity	Protein kinase domain-containing protein
BBA_09678	Nucleus			Transposase-like protein
BBA_09895	Cytoplasm			Uncharacterized protein
BBA_00483	Cytoplasm			Cysteine dioxygenase (EC 1.13.11.20)
Annotation:
*1, Predicted subcellualr localization by deeploc2
*2, analogues in Saccharomyces cerevisiae
*3, PHI classes of module genes in Pathogen-host interaction database (PHI-BASE)
*4, Protein names and unknown proteins were excluded from analysis

## Sheet: Table.S7
Table S7 phylogenetic classification of SSP in two infection associated modules
Types*	PC	HB
Cross_class	7	4
Hypocreales	1	1
Entomopathogen	0	8
Cordycipitaceae	3	4
B.bassiana	1	1
Types*: Conservation of SSP in fungi kingdom, for SSP analogues found out of Sordariomycetes was annotated as "cross_class", and those SSP homologues found only inside "hypocreales","entomopathogenic fungi", "cordycipitaceae" and "B.bassiana" were calculated accordingly.

## Sheet: Table S8
Table S8 Annotation of infection associated transcription factors and kinases
Modules	Gene_ID	Homolgoues*1	Class*2	Homo-M.oryzae*3	PHI	Protein_name
HB_UP	BBA_01029	BDP1	Myb		unaffected_pathogenicity	Myb-like DNA-binding domain-containing protein
HB_UP	BBA_03081	TBF1	Myb		unaffected_pathogenicity	Myb-like DNA-binding domain-containing protein
HB_UP	BBA_03262		Myb		unaffected_pathogenicity	MYB DNA-binding domain-containing protein
HB_UP	BBA_06732		Myb		unaffected_pathogenicity	MYB DNA-binding domain-containing protein
HB_UP	BBA_08181	Ops3	Zn2Cys6		unaffected_pathogenicity__reduced_virulence	Oosporein cluster regulator OpS3 (Oosporein biosynthesis protein 3)
HB_UP	BBA_10012		Others			FluG domain-containing protein
HB_UP	BBA_05671		Zn2Cys6	Conidiation	unaffected_pathogenicity	C6 transcription factor, putative
HB_UP	BBA_00656		bZIP		unaffected_pathogenicity	BZIP transcription factor, bZIP-1
HB_UP	BBA_01710		Zn2Cys6		unaffected_pathogenicity	C6 transcription factor
HB_UP	BBA_04702		Zn2Cys6		unaffected_pathogenicity	C6 transcription factor
HB_UP	BBA_06675	UME6	Zn2Cys6		reduced_virulence	C6 zinc finger domain protein
HB_UP	BBA_04034		Zn2Cys6		unaffected_pathogenicity	Putative Zn(II)2Cys6 transcription factor
HB_UP	BBA_05123		Zn2Cys6	growth,Virulence,Stress,Conidiation	unaffected_pathogenicity	Putative Zn(II)2Cys6 transcription factor
HB_UP	BBA_04023	RIO1	Kinase		lethal	Serine/threonine-protein kinase RIO1 (EC 2.7.11.1)
HB_Dn	BBA_07733		HMG		unaffected_pathogenicity	Mating-type protein MAT1-1-1
HB_Dn	BBA_09797		Zn2Cys6		unaffected_pathogenicity	C6 zinc finger domain protein
HB_Dn	BBA_04784		Zn2Cys6		reduced_virulence	C6 zinc finger domain protein
HB_Dn	BBA_07784		Zn2Cys6		unaffected_pathogenicity	C6 zinc finger domain-containing protein
HB_Dn	BBA_00071		Zn2Cys6		unaffected_pathogenicity	Nitrate assimilation regulatory protein nirA
HB_Dn	BBA_03169	UPC2	Zn2Cys6		unaffected_pathogenicity	Putative Gal4-like transcriptional regulator
HB_Dn	BBA_06141		C2H2		unaffected_pathogenicity	C2H2 finger domain-containing protein
HB_Dn	BBA_04866	AZF1	C2H2		unaffected_pathogenicity	Finger protein AZF1
HB_Dn	BBA_00899		bZIP		unaffected_pathogenicity__increased_virulence_(hypervirulence)	MeaB protein
HB_Dn	BBA_08781		bZIP			BZIP domain-containing protein
HB_Dn	BBA_07930		Kinase			Protein kinase subdomain-containing protein
HB_Dn	BBA_07925	BarA	Kinase		reduced_virulence	Putative histidine kinase HHK6p
HB_Dn	BBA_08525		Kinase		unaffected_pathogenicity	Serine protein kinase
CP_Up	BBA_06231		bHLH		unaffected_pathogenicity	Helix-loop-helix DNA-binding domain-containing protein
CP_Up	BBA_07259		Myb		unaffected_pathogenicity	Myb-like DNA-binding domain-containing protein
CP_Up	BBA_06761	MET32	C2H2		unaffected_pathogenicity	C2H2 finger domain protein
CP_Up	BBA_02505	MoHox5	Homeobox		reduced_virulence	Homeobox domain-containing protein
CP_Up	BBA_05559		Negativetranscriptionalregulator		unaffected_pathogenicity	Transcriptional regulator, putative
CP_Up	BBA_01486	THI2	Zn2Cys6	Germination	unaffected_pathogenicity	C6 finger domain protein, putative
CP_Up	BBA_00740	UGA3	Zn2Cys6		unaffected_pathogenicity	C6 transcription factor OefC
CP_Up	BBA_02591		Zn2Cys6		unaffected_pathogenicity	C6 zinc finger domain protein
CP_Up	BBA_09506		Zn2Cys6	Conidiation	unaffected_pathogenicity	Fungal specific transcription factor
CP_Up	BBA_09992	OAF3	Zn2Cys6		unaffected_pathogenicity	Fungal specific transcription factor
CP_Up	BBA_04760		Zn2Cys6	Conidiation	unaffected_pathogenicity	Putative Zn(II)2Cys6 transcription factor
CP_Up	BBA_06216		Zn2Cys6		unaffected_pathogenicity	Putative Zn(II)2Cys6 transcription factor
CP_Up	BBA_04503		Zn2Cys6		unaffected_pathogenicity	Zn(2)-C6 fungal-type domain-containing protein
CP_Up	BBA_08470		Zn2Cys6		unaffected_pathogenicity	C6 zinc finger domain protein
CP_Up	BBA_08853		Others			Transcriptional regulator
CP_Up	BBA_02470		Kinase		unaffected_pathogenicity	Protein kinase domain-containing protein
CP_Up	BBA_06857	FgPDK1	Kinase		unaffected_pathogenicity__reduced_virulence	Protein-serine/threonine kinase (EC 2.7.11.-)
CP_Up	BBA_03747		Kinase			Serine/threonine protein kinase
CP_Up	BBA_04483	Ste2	GPCRs		unaffected_pathogenicity__reduced_virulence	Pheromone receptor
CP_Dn	BBA_08375		Kinase			Serine/threonine protein kinase
CP_Dn	BBA_05786		Kinase		unaffected_pathogenicity	Protein kinase domain-containing protein
Annotation:
*1, Abbreviates or Analogues of module genes in Saccharomyces cerevisiae
*2, Protein classes according to InterPro annotation of protein domains.
*3, Known phenotypes of analogues gene knockout strains in M.oryae
